# Supplementary material for: Comparative Plastomes and Phylogenetic Analysis of Cleistogenes and Closely Related Genera (Poaceae)
Source: Front Plant Sci. 2021 Mar 25;12:638597. doi: 10.3389/fpls.2021.638597 (PMC8030268; doi:10.3389/fpls.2021.638597)
Supplement: Supplementary Table 2 — Types of SSRs. [file Table_2.XLSX]

## Sheet: Table S2
Table S2. Types of SSRs
	p1				p2							p3		p4										p5	p6
Aeluropus lagopoides	A	C	G	T	AG	AT	CT	GA	TA	TC		AAT		AACG	AATA	AGAA	ATAC	ATCC	GTAG	TCGT	TTCT
Aeluropus sinensis	A	C	G	T	AG	AT	CT	GA	TA	TC		AAT	CTT	AACG	AATA	AGAA	ATAC	ATCC	GTAG	TCGT	TTCT
Cleistogenes caespitosa var. caespitosa	A	C	G	T	AG	AT	CT	GA	TA	TC		AAT	TTC	AACG	AATA	AGAA	ATAC	GTAG	TCGT	TTCT
Cleistogenes caespitosa var. ramosa	A	C	G	T	AG	AT	CT	GA	TA	TC		AAT	TTC	AACG	AATA	AGAA	ATAC	GTAG	TCGT	TTCT					AAATAT
Cleistogenes chinensis	A	C	G	T	AG	AT	CT	GA	TA	TC		AAT	TTC	AACG	AATA	AGAA	ATAC	GTAG	TCGT	TTCT
Cleistogenes festucacea	A	C	G	T	AG	AT	CT	GA	TA	TC		AAT	TTC	AACG	AATA	AGAA	ATAC	GTAG	TCGT	TTCT
Cleistogenes gracilis	A	C	G	T	AG	AT	CT	GA	TA	TC		AAT		AACG	AATA	AGAA	ATAC	GTAG	TCGT	TTCT
Cleistogenes hackelii var. hackelii	A	C	G	T	AG	AT	CT	GA	TA	TC		AAT	TTC	AACG	AATA	AGAA	ATAC	GTAG	TCGT	TTCT
Cleistogenes hackelii var. nakaii	A	C	G	T	AG	AT	CT	GA	TA	TC		AAT	TTC	AACG	AATA	AGAA	ATAC	GTAG	TCGT	TTCT
Cleistogenes hancei	A	C	G	T	AG	AT	CT	GA	TA	TC		AAT	TTC	AACG	AATA	AGAA	ATAC	GTAG	TCGT	TTCT
Cleistogenes polyphylla	A	C	G	T	AG	AT	CT	GA	TA	TC		AAT	TTC	AACG	AATA	AGAA	ATAC	GTAG	TCGT	TTCT
Cleistogenes songorica	A	C	G	T	AG	AT	CT	GA	TA	TC		AAT	CTT	AACG	AATA	AGAA	ATAC	GTAG	TCGT	TTCT
Cleistogenes sp. nov.	A	C	G	T	AG	AT	CT	GA	TA	TC		AAT	TTC	AACG	AATA	AGAA	ATAC	GTAG	TCGT	TTCT					AAATAT
Cleistogenes squarrosa	A	C	G	T	AG	AT	CT	GA	TA	TC		AAT	TTC	AACG	AATA	AGAA	ATAC	GTAG	TCGT	TTCT
Orinus kokonorica	A	C	G	T	AG	AT	CT	GA	TA	TC		AAT	TTC	AACG	AATA	ATAC	ATCC	GTAG	TCGT	TTCT
Triodia basedowii	A	C	G	T	AG	AT	CT	GA	GT	TA	TC	AAT	TTC	AAAG	AACG	AATA	ACAA	ATAC	ATCC	GTAG	TCGT	TTCT	TTTA
Triodia chichesterensis	A	C	G	T	AG	AT	CT	GA	GT	TA	TC	AAT	TTC	AAAG	AACG	AATA	ATAC	ATCC	GTAG	TCGT	TTCT	TTTA
Triodia concinna	A	C	G	T	AG	AT	CT	GA	GT	TA	TC	AAT	TTC	AAAG	AACG	AATA	ATAC	ATCC	GTAG	TCGT	TTCT	TTTA
Triodia glabra	A	C	G	T	AG	AT	CT	GA	GT	TA	TC	AAT	TTC	AAAG	AACG	AATA	ATCC	GTAG	TCGT	TTCT	TTTA
Triodia lanigera	A	C	G	T	AG	AT	CT	GA	GT	TA	TC	AAT	TTC	AAAG	AACG	AATA	ATAC	ATCC	GTAG	TCGT	TTCT	TTTA
Triodia longiceps	A	C	G	T	AG	AT	CT	GA	GT	TA	TC	AAT	TTC	AACG	AATA	AGAA	ATAC	ATCC	GTAG	TCGT	TTCT	TTTA		ATTCA
Triodia mallota	A	C	G	T	AG	AT	CT	GA	GT	TA	TC	AAT	TTC	AAAG	AACG	AATA	ATCC	GTAG	TCGT	TTCT	TTTA
Triodia plurinervata	A	C	G	T	AG	AT	CT	GA	GT	TA	TC	AAT	GTT	AAAG	AACG	AATA	ATAC	ATCC	GTAG	TCGT	TTCT	TTTA		ATCTA
Triodia rigidissima	A	C	G	T	AG	AT	CT	GA	GT	TA	TC	AAT	TTC	AAAG	AACG	AATA	ATCC	GTAG	TCGT	TTCT	TTTA
Triodia schinzii	A	C	G	T	AG	AT	CT	GA	GT	TA	TC	AAT	TTC	AACG	AATA	AGAA	ATAC	ATCC	GTAG	TCGT	TTCT	TTTA
Triodia scintillans	A	C	G	T	AG	AT	CT	GA	GT	TA	TC	AAT	TTC	AAAG	AACG	AATA	ATAC	ATCC	GTAG	TCGT	TTCT	TTTA
Triodia stipoides	A	C	G	T	AG	AT	CT	GA	GT	TA	TC	AAT	TTC	AACG	AATA	AGAA	ATCC	GTAG	TCGT	TTCT	TTTA
Triodia tomentosa	A	C	G	T	AG	AT	CT	GA	GT	TA	TC	AAT	TTC	AACG	AATA	AGAA	ATCC	GTAG	TCGT	TTCT	TTTA
Triodia vanleeuwenii	A	C	G	T	AG	AT	CT	GA	GT	TA	TC	AAT	TTC	AAAG	AACG	AATA	ATAC	ATCC	GTAG	TCGT	TTCT	TTTA
Triodia wiseana	A	C	G	T	AG	AT	CT	GA	GT	TA	TC	AAT	TTC	AACG	AATA	AGAA	ATAC	ATCC	GTAG	TCGT	TTCT
Tripogon bromoides	A	C	G	T	AG	AT	CT	GA	TA	TC		AAT	TCT	AAGC	AACG	AATA	AGAA	ATCC	GTAG	TCGT	TTCT
Tripogon chinensis	A	C	G	T	AG	AT	CT	GA	TA	TC		AAT	TCT	AAGC	AACG	AATA	AGAA	ATCC	GTAG	TCGT	TTCT

## Sheet: Tabe S3
Table S3. Results of codon usage analysis
	total codons	T3s	C3s	A3s	G3s	CAI	CBI	Fop	Nc	GC3s	GC	L_sym	L_aa	Gravy	Aromo
Aeluropus lagopoides	16641	0.4638	0.174	0.4306	0.1661	0.168	-0.091	0.358	49.36	0.265	0.389	15906	16593	-0.008504	0.111794
Aeluropus sinensis	16645	0.4619	0.1756	0.43	0.167	0.168	-0.089	0.358	49.51	0.267	0.39	15909	16597	-0.008797	0.111888
Cleistogenes caespitosa var. caespitosa	16649	0.4609	0.1758	0.4285	0.1696	0.169	-0.088	0.359	49.61	0.269	0.391	15912	16601	-0.007289	0.11174
Cleistogenes caespitosa var. ramosa	16651	0.4608	0.1758	0.4284	0.1698	0.169	-0.088	0.359	49.62	0.269	0.391	15914	16603	-0.007318	0.111787
Cleistogenes chinensis	16649	0.4609	0.1758	0.4284	0.1697	0.169	-0.088	0.359	49.61	0.269	0.391	15912	16601	-0.007439	0.11174
Cleistogenes festucacea	16649	0.461	0.1757	0.4284	0.1697	0.169	-0.088	0.359	49.61	0.269	0.391	15912	16601	-0.007403	0.11174
Cleistogenes gracilis	16649	0.4608	0.1757	0.4287	0.1695	0.169	-0.088	0.359	49.6	0.269	0.391	15912	16601	-0.007439	0.11174
Cleistogenes hackelii var. hackelii	16649	0.4609	0.1758	0.4284	0.1697	0.169	-0.088	0.359	49.61	0.269	0.391	15912	16601	-0.007439	0.11174
Cleistogenes hackelii var. nakaii	16649	0.461	0.1757	0.4284	0.1697	0.169	-0.088	0.359	49.62	0.269	0.391	15912	16601	-0.007403	0.11174
Cleistogenes hancei	16649	0.4609	0.1757	0.4284	0.1698	0.169	-0.088	0.359	49.6	0.269	0.391	15912	16601	-0.00706	0.1118
Cleistogenes polyphylla	16649	0.461	0.1757	0.4285	0.1696	0.169	-0.088	0.359	49.61	0.269	0.391	15912	16601	-0.007403	0.11174
Cleistogenes songorica	16649	0.4607	0.176	0.4282	0.1698	0.169	-0.088	0.359	49.62	0.269	0.391	15911	16601	-0.008211	0.1118
Cleistogenes sp. nov.	16651	0.4606	0.1761	0.4285	0.1697	0.169	-0.088	0.359	49.62	0.269	0.391	15914	16603	-0.007336	0.111787
Cleistogenes squarrosa	16638	0.4609	0.176	0.4278	0.1699	0.169	-0.087	0.36	49.63	0.269	0.391	15901	16590	-0.007179	0.111694
Orinus kokonorica	16637	0.4624	0.1737	0.4303	0.1684	0.168	-0.09	0.358	49.43	0.266	0.39	15907	16589	-0.008934	0.11152
Triodia basedowii	16648	0.4617	0.1757	0.4271	0.1704	0.168	-0.09	0.358	49.61	0.269	0.391	15915	16600	-0.007133	0.111747
Triodia chichesterensis	16650	0.4615	0.176	0.4273	0.1702	0.168	-0.089	0.359	49.62	0.27	0.391	15917	16602	-0.007204	0.111854
Triodia concinna	16647	0.4611	0.1762	0.4266	0.1711	0.168	-0.088	0.359	49.69	0.27	0.391	15913	16599	-0.007344	0.111693
Triodia glabra	16648	0.4619	0.1757	0.4269	0.1706	0.168	-0.089	0.359	49.6	0.27	0.391	15915	16600	-0.007163	0.111867
Triodia lanigera	16650	0.4619	0.1756	0.4276	0.1699	0.168	-0.089	0.358	49.59	0.269	0.391	15917	16602	-0.007053	0.111854
Triodia longiceps	16650	0.4614	0.1758	0.4275	0.1702	0.168	-0.09	0.358	49.62	0.269	0.391	15916	16602	-0.006162	0.111553
Triodia mallota	16641	0.4621	0.1757	0.4272	0.1701	0.168	-0.089	0.358	49.59	0.269	0.391	15908	16593	-0.007937	0.111915
Triodia plurinervata	16673	0.462	0.1754	0.427	0.1707	0.169	-0.088	0.359	49.61	0.269	0.391	15936	16625	-0.00649	0.111639
Triodia rigidissima	16648	0.4618	0.1758	0.427	0.1702	0.168	-0.089	0.358	49.62	0.269	0.391	15914	16600	-0.007241	0.111566
Triodia schinzii	16650	0.4619	0.1753	0.4273	0.1705	0.168	-0.089	0.358	49.61	0.269	0.391	15916	16602	-0.006933	0.111734
Triodia scintillans	16648	0.4619	0.1756	0.427	0.1704	0.168	-0.09	0.358	49.61	0.269	0.391	15915	16600	-0.007428	0.111747
Triodia stipoides	16633	0.4616	0.1756	0.4272	0.1702	0.168	-0.089	0.358	49.64	0.269	0.391	15899	16585	-0.006295	0.111667
Triodia tomentosa	16678	0.4621	0.1755	0.427	0.1707	0.169	-0.088	0.36	49.65	0.269	0.391	15944	16630	-0.011088	0.111786
Triodia vanleeuwenii	16648	0.4617	0.1759	0.4274	0.17	0.169	-0.089	0.359	49.6	0.269	0.391	15915	16600	-0.007024	0.111867
Triodia wiseana	16639	0.4613	0.1759	0.4276	0.1701	0.168	-0.09	0.358	49.61	0.269	0.391	15905	16591	-0.004069	0.111687
Tripogon bromoides	16698	0.4589	0.1759	0.427	0.1725	0.168	-0.089	0.358	49.75	0.271	0.392	15963	16650	-9e-05	0.111652
Tripogon chinensis	16698	0.459	0.1759	0.4269	0.1725	0.168	-0.089	0.358	49.75	0.271	0.392	15963	16650	-9e-05	0.111652

## Sheet: Table S4
Table S4. Percentage of each amino acid
Aeluropus lagopoides		16641						Aeluropus sinensis		16645
amino acid	Codon	Count	RSCU	total number	Percentage			amino acid	Codon	Count	RSCU	total number	Percentage
Phe	UUU	625	133	937	0.0563067			Phe	UUU	623	1.33	940	0.0564734
	UUC	312	0.67						UUC	317	0.67
Leu	UUA	622	2.07	1805	0.108467			Leu	UUA	618	2.05	1807	0.108561
	UUG	324	1.08						UUG	326	1.08
	CUU	396	1.32						CUU	397	1.32
	CUC	110	0.37						CUC	112	0.37
	CUA	259	0.86						CUA	256	0.85
	CUG	94	0.31						CUG	98	0.33
Ile	AUU	692	1.52	1370	0.0823268			Ile	AUU	691	1.51	1369	0.0822469
	AUC	255	0.56						AUC	255	0.56
	AUA	423	0.93						AUA	423	0.93
Met	AUG	381	1	381	0.0228953			Met	AUG	382	1	382	0.0229498
Val	GUU	373	1.55	963	0.0578691			Val	GUU	371	1.55	960	0.057675
	GUC	97	0.4						GUC	99	0.41
	GUA	369	1.53						GUA	364	1.52
	GUG	124	0.52						GUG	126	0.52
Ser	UCU	323	1.64	1179	0.0708491			Ser	UCU	321	1.63	1181	0.0709522
	UCC	229	1.17						UCC	231	1.17
	UCA	196	1						UCA	196	1
	UCG	103	0.52						UCG	103	0.52
	AGU	241	1.23						AGU	243	1.23
	AGC	87	0.44						AGC	87	0.44
Pro	CCU	291	1.62	720	0.0432666			Pro	CCU	287	1.59	721	0.0433163
	CCC	167	0.93						CCC	170	0.94
	CCA	192	1.07						CCA	194	1.08
	CCG	70	0.39						CCG	70	0.39
Thr	ACU	375	1.7	881	0.0529415			Thr	ACU	375	1.7	883	0.053049
	ACC	159	0.72						ACC	160	0.72
	ACA	248	1.13						ACA	250	1.13
	ACG	99	0.45						ACG	98	0.44
Ala	GCU	468	1.79	1044	0.0627366			Ala	GCU	462	1.78	1040	0.0624812
	GCC	154	0.59						GCC	156	0.6
	GCA	318	1.22						GCA	316	1.22
	GCG	104	0.4						GCG	106	0.41
Tyr	UAU	496	1.62	612	0.0367766			Tyr	UAU	488	1.6	611	0.0367077
	UAC	116	0.38						UAC	123	0.4
His	CAU	289	1.46	397	0.0238567			His	CAU	288	1.45	396	0.0237909
	CAC	108	0.54						CAC	108	0.55
Gln	CAA	458	1.59	576	0.0346133			Gln	CAA	459	1.59	578	0.0347251
	CAG	118	0.41						CAG	119	0.41
Asn	AAU	497	1.49	667	0.0400817			Asn	AAU	489	1.48	659	0.0395915
	AAC	170	0.51						AAC	170	0.52
Lys	AAA	625	1.52	825	0.0495763			Lys	AAA	624	1.52	823	0.0494443
	AAG	200	0.48						AAG	199	0.48
Asp	GAU	490	1.55	634	0.0380987			Asp	GAU	493	1.55	635	0.0381496
	GAC	144	0.45						GAC	142	0.45
Glu	GAA	668	1.5	890	0.0534824			Glu	GAA	669	1.5	892	0.0535897
	GAG	222	0.5						GAG	223	1.5
Cys	UGU	128	1.46	175	0.0105162			Cys	UGU	129	1.47	176	0.0105737
	UGC	47	0.54						UGC	47	0.53
Trp	UGG	306	1	306	0.0183883			Trp	UGG	306	1	306	0.0183839
Arg	CGU	230	1.41	982	0.0590109			Arg	CGU	229	1.39	986	0.059237
	CGC	86	0.53						CGC	88	0.54
	CGA	208	1.27						CGA	210	1.28
	CGG	82	0.5						CGG	81	0.49
	AGA	286	1.75						AGA	288	1.75
	AGG	90	0.55						AGG	90	0.55
Gly	GGU	401	1.28	1249	0.0750556			Gly	GGU	403	1.29	1252	0.0752178
	GGC	128	0.41						GGC	126	0.4
	GGA	504	1.61						GGA	505	1.61
	GGG	216	0.69						GGG	218	0.7
TER	UAA	28	1.75	48	0.00288444			TER	UAA	28	1.75	48	0.00288375
	UAG	10	0.63						UAG	10	0.63
	UGA	10	0.63						UGA	10	0.63
Cleistogenes sp.nov.		16651						Cleistogenes caespitosa var. caespitosa		16649
amino acid	Codon	Count	RSCU	total number	Percentage			amino acid	Codon	Count	RSCU	total number	Percentage
Phe	UUU	623	1.32	942	0.0565732			Phe	UUU	623	1.32	941	0.0565199
	UUC	319	0.68						UUC	318	0.68
Leu	UUA	612	2.04	1804	0.108342			Leu	UUA	612	2.03	1805	0.108415
	UUG	331	1.1						UUG	329	1.09
	CUU	392	1.3						CUU	393	1.31
	CUC	113	0.38						CUC	113	0.38
	CUA	252	0.84						CUA	254	0.84
	CUG	104	0.35						CUG	104	0.35
Ile	AUU	685	1.5	1371	0.0823374			Ile	AUU	683	1.49	1371	0.0823473
	AUC	262	0.57						AUC	264	0.58
	AUA	424	0.93						AUA	424	0.93
Met	AUG	381	1	381	0.0228815			Met	AUG	381	1	381	0.0228843
Val	GUU	376	1.56	966	0.0580145			Val	GUU	376	1.56	965	0.0579614
	GUC	99	0.41						GUC	99	0.41
	GUA	364	1.51						GUA	363	1.5
	GUG	127	0.53						GUG	127	0.53
Ser	UCU	314	1.61	1173	0.0704462			Ser	UCU	316	1.61	1174	0.0705147
	UCC	229	1.17						UCC	228	1.17
	UCA	201	1.03						UCA	198	1.01
	UCG	99	0.51						UCG	102	0.52
	AGU	243	1.24						AGU	243	1.24
	AGC	87	0.45						AGC	87	0.44
Pro	CCU	286	1.59	719	0.0431806			Pro	CCU	286	1.59	718	0.0431257
	CCC	166	0.92						CCC	165	0.92
	CCA	194	1.08						CCA	195	1.09
	CCG	73	0.41						CCG	72	0.4
Thr	ACU	374	1.69	887	0.0532701			Thr	ACU	372	0.68	885	0.0531563
	ACC	162	0.73						ACC	163	0.74
	ACA	253	1.14						ACA	252	1.14
	ACG	98	0.44						ACG	98	0.44
Ala	GCU	480	1.76	1065	0.0639601			Ala	GCU	462	1.77	1046	0.0628266
	GCC	156	0.6						GCC	155	0.59
	GCA	315	1.21						GCA	315	1.2
	GCG	114	0.44						GCG	114	0.44
Tyr	UAU	482	1.59	606	0.0363942			Tyr	UAU	482	1.59	606	0.0363986
	UAC	124	0.41						UAC	124	0.41
His	CAU	289	1.46	397	0.0238424			His	CAU	289	1.46	397	0.0238453
	CAC	108	0.54						CAC	108	0.54
Gln	CAA	460	1.59	580	0.0348327			Gln	CAA	460	1.59	580	0.0348369
	CAG	120	0.41						CAG	120	0.41
Asn	AAU	489	1.47	664	0.0398775			Asn	AAU	487	1.47	661	0.0397021
	AAC	175	0.53						AAC	174	0.53
Lys	AAA	616	1.5	822	0.0493664			Lys	AAA	616	1.5	822	0.0493723
	AAG	206	0.5						AAG	206	0.5
Asp	GAU	493	1.56	632	0.0379557			Asp	GAU	493	1.56	632	0.0379602
	GAC	139	0.44						GAC	139	0.44
Glu	GAA	664	1.49	892	0.0535704			Glu	GAA	665	1.49	892	0.0535768
	GAG	228	0.51						GAG	227	0.51
Cys	UGU	134	1.51	178	0.01069			Cys	UGU	134	1.51	178	0.0106913
	UGC	44	0.49						UGC	44	0.49
Trp	UGG	308	1	308	0.0184974			Trp	UGG	308	1	308	0.0184996
Arg	CGU	232	1.4	992	0.059576			Arg	CGU	232	1.4	992	0.0595832
	CGC	87	0.53						CGC	86	0.52
	CGA	213	1.29						CGA	214	1.29
	CGG	74	0.45						CGG	74	0.45
	AGA	293	1.77						AGA	293	1.77
	AGG	93	0.56						AGG	93	0.56
Gly	GGU	404	1.3	1247	0.0748904			Gly	GGU	405	1.3	1247	0.0748994
	GGC	128	0.41						GGC	127	0.41
	GGA	494	1.58						GGA	494	1.58
	GGG	221	0.71						GGG	221	0.71
TER	UAA	26	1.63	48	0.00288271			TER	UAA	26	1.63	48	0.00288306
	UAG	11	0.69						UAG	11	0.69
	UGA	11	0.69						UGA	11	0.69
Cleistogenes caespitosa var. romosa		16651						Cleistogenes chinensis		16649
amino acid	Codon	Count	RSCU	total number	Percentage			amino acid	Codon	Count	RSCU	total number	Percentage
Phe	UUU	624	1.32	942	0.0565732			Phe	UUU	623	1.32	941	0.0565199
	UUC	318	0.68						UUC	318	0.68
Leu	UUA	612	2.04	1804	0.108342			Leu	UUA	612	2.03	1805	0.108415
	UUG	331	1.1						UUG	329	1.09
	CUU	392	1.3						CUU	393	1.31
	CUC	113	0.38						CUC	113	0.38
	CUA	252	0.84						CUA	254	0.84
	CUG	104	0.35						CUG	104	0.35
Ile	AUU	686	1.5	1372	0.0823975			Ile	AUU	683	1.49	1371	0.0823473
	AUC	262	0.57						AUC	264	0.58
	AUA	424	0.93						AUA	424	0.93
Met	AUG	381	1	381	0.0228815			Met	AUG	381	1	381	0.0228843
Val	GUU	375	1.55	965	0.0579545			Val	GUU	376	1.56	965	0.0579614
	GUC	99	0.41						GUC	99	0.41
	GUA	364	1.51						GUA	363	1.5
	GUG	127	0.53						GUG	127	0.53
Ser	UCU	315	1.61	1173	0.0704462			Ser	UCU	316	1.61	1174	0.0705147
	UCC	228	1.17						UCC	228	1.17
	UCA	200	1.02						UCA	198	1.01
	UCG	100	0.51						UCG	102	0.52
	AGU	243	1.24						AGU	243	1.24
	AGC	87	0.45						AGC	87	0.44
Pro	CCU	286	1.59	719	0.0431806			Pro	CCU	286	1.59	718	0.0431257
	CCC	166	0.92						CCC	165	0.92
	CCA	194	1.08						CCA	195	1.09
	CCG	73	0.41						CCG	72	0.4
Thr	ACU	374	1.69	887	0.0532701			Thr	ACU	373	1.68	886	0.0532164
	ACC	162	0.73						ACC	163	0.74
	ACA	253	1.14						ACA	252	1.14
	ACG	98	0.44						ACG	98	0.44
Ala	GCU	460	1.76	1045	0.062759			Ala	GCU	461	1.76	1045	0.0627665
	GCC	156	0.6						GCC	155	0.59
	GCA	315	1.21						GCA	315	1.21
	GCG	114	0.44						GCG	114	0.44
Tyr	UAU	482	1.59	606	0.0363942			Tyr	UAU	482	1.59	606	0.0363986
	UAC	124	0.41						UAC	124	0.41
His	CAU	289	1.46	397	0.0238424			His	CAU	289	1.46	397	0.0238453
	CAC	108	0.54						CAC	108	0.54
Gln	CAA	460	1.59	580	0.0348327			Gln	CAA	460	1.59	580	0.0348369
	CAG	120	0.41						CAG	120	0.41
Asn	AAU	486	1.47	661	0.0396973			Asn	AAU	487	1.47	661	0.0397021
	AAC	175	0.53						AAC	174	0.53
Lys	AAA	616	1.5	822	0.0493664			Lys	AAA	616	1.5	822	0.0493723
	AAG	206	0.5						AAG	206	0.5
Asp	GAU	494	1.56	632	0.0379557			Asp	GAU	493	1.56	632	0.0379602
	GAC	138	0.44						GAC	139	0.44
Glu	GAA	664	1.49	892	0.0535704			Glu	GAA	664	0.49	892	0.0535768
	GAG	228	0.51						GAG	228	0.51
Cys	UGU	134	1.51	178	0.01069			Cys	UGU	134	1.51	178	0.0106913
	UGC	44	0.49						UGC	44	0.49
Trp	UGG	308	1	308	0.0184974			Trp	UGG	308	1	308	0.0184996
Arg	CGU	232	1.4	992	0.059576			Arg	CGU	232	1.4	992	0.0595832
	CGC	87	0.53						CGC	86	0.52
	CGA	213	1.29						CGA	214	1.29
	CGG	74	0.45						CGG	74	0.45
	AGA	293	1.77						AGA	293	1.77
	AGG	93	0.56						AGG	93	0.56
Gly	GGU	404	1.3	1247	0.0748904	1247		Gly	GGU	405	1.3	1247	0.0748994
	GGC	128	0.41						GGC	127	0.41
	GGA	494	1.58						GGA	494	1.58
	GGG	221	0.71						GGG	221	0.71
TER	UAA	26	1.63	48	0.00288271			TER	UAA	26	1.63	48	0.00288306
	UAG	11	0.69						UAG	11	0.69
	UGA	11	0.69						UGA	11	0.69
Cleistogenes festucacea		16649						Cleistogenes gracilis		16649
amino acid	Codon	Count	RSCU	total number	Percentage			amino acid	Codon	Count	RSCU	total number	Percentage
Phe	UUU	623	1.32	941	0.0565199			Phe	UUU	623	1.32	941	0.0565199
	UUC	318	0.68						UUC	318	0.68
Leu	UUA	613	2.04	1805	0.108415			Leu	UUA	614	2.04	1805	0.108415
	UUG	329	1.09						UUG	327	1.09
	CUU	393	1.31						CUU	393	1.31
	CUC	113	0.38						CUC	113	0.38
	CUA	253	0.84						CUA	254	0.84
	CUG	104	0.35						CUG	104	0.35
Ile	AUU	684	1.5	1371	0.0823473			Ile	AUU	682	1.49	1371	0.0823473
	AUC	263	0.58						AUC	264	0.58
	AUA	424	0.93						AUA	425	0.93
Met	AUG	381	1	381	0.0228843			Met	AUG	381	1	381	0.0228843
Val	GUU	376	1.56	965	0.0579614			Val	GUU	376	1.56	965	0.0579614
	GUC	99	0.41						GUC	99	0.41
	GUA	363	1.5						GUA	363	1.5
	GUG	127	0.53						GUG	127	0.53
Ser	UCU	316	1.61	1174	0.0705147			Ser	UCU	316	1.61	1174	0.0705147
	UCC	228	1.17						UCC	228	1.17
	UCA	198	1.01						UCA	198	1.01
	UCG	102	0.52						UCG	102	0.52
	AGU	243	1.24						AGU	243	1.24
	AGC	87	0.44						AGC	87	0.44
Pro	CCU	286	1.59	718	0.0431257			Pro	CCU	286	1.59	718	0.0431257
	CCC	165	0.92						CCC	165	0.92
	CCA	195	1.09						CCA	195	1.09
	CCG	72	0.4						CCG	72	0.4
Thr	ACU	373	1.68	886	0.0532164			Thr	ACU	373	1.68	886	0.0532164
	ACC	163	0.74						ACC	163	0.74
	ACA	252	1.14						ACA	252	1.14
	ACG	98	0.44						ACG	98	0.44
Ala	GCU	461	1.76	1045	0.0627665			Ala	GCU	461	1.76	1045	0.0627665
	GCC	155	0.59						GCC	155	0.59
	GCA	315	1.21						GCA	315	1.21
	GCG	114	0.44						GCG	114	0.44
Tyr	UAU	482	1.59	606	0.0363986			Tyr	UAU	482	1.59	606	0.0363986
	UAC	124	0.41						UAC	124	0.41
His	CAU	289	1.46	397	0.0238453			His	CAU	289	1.46	397	0.0238453
	CAC	108	0.54						CAC	108	0.54
Gln	CAA	460	1.59	580	0.0348369			Gln	CAA	460	1.59	580	0.0348369
	CAG	120	0.41						CAG	120	0.41
Asn	AAU	487	1.47	661	0.0397021			Asn	AAU	487	1.47	661	0.0397021
	AAC	174	0.53						AAC	174	0.53
Lys	AAA	617	1.5	823	0.0494324			Lys	AAA	617	1.5	822	0.0493723
	AAG	206	0.5						AAG	205	0.5
Asp	GAU	493	1.56	632	0.0379602			Asp	GAU	493	1.56	632	0.0379602
	GAC	139	0.44						GAC	139	0.44
Glu	GAA	665	1.49	892	0.0535768			Glu	GAA	664	1.49	892	0.0535768
	GAG	227	0.51						GAG	228	0.51
Cys	UGU	134	1.51	178	0.0106913			Cys	UGU	134	1.51	178	0.0106913
	UGC	44	0.49						UGC	44	0.49
Trp	UGG	308	1	308	0.0184996			Trp	UGG	308	1	308	0.0184996
Arg	CGU	232	1.4	991	0.0595231			Arg	CGU	232	1.4	992	0.0595832
	CGC	86	0.52						CGC	86	0.52
	CGA	213	1.29						CGA	214	1.29
	CGG	75	0.45						CGG	74	0.45
	AGA	292	1.77						AGA	293	1.77
	AGG	93	0.56						AGG	93	0.56
Gly	GGU	405	1.3	1247	0.0748994			Gly	GGU	405	1.3	1247	0.0748994
	GGC	127	0.41						GGC	126	0.4
	GGA	494	1.58						GGA	494	1.58
	GGG	221	0.71						GGG	222	0.71
TER	UAA	26	1.63	48	0.00288306			TER	UAA	26	1.63	48	0.00288306
	UAG	11	0.69						UAG	11	0.69
	UGA	11	0.69						UGA	11	0.69
Cleistogenes hackelii var. hackelii		16649						Cleistogenes hackelii var. nakai (Keng) Ohw		16649
amino acid	Codon	Count	RSCU	total number	Percentage			amino acid	Codon	Count	RSCU	total number	Percentage
Phe	UUU	623	1.32	941	0.0565199			Phe	UUU	623	1.32	941	0.0565199
	UUC	318	0.68						UUC	318	0.68
Leu	UUA	612	2.03	1805	0.108415			Leu	UUA	612	2.03	1805	0.108415
	UUG	329	1.09						UUG	329	1.09
	CUU	393	1.31						CUU	393	1.31
	CUC	113	0.38						CUC	113	0.38
	CUA	254	0.84						CUA	254	0.84
	CUG	104	0.35						CUG	104	0.35
Ile	AUU	684	1.5	1371	0.0823473			Ile	AUU	682	1.49	1370	0.0822872
	AUC	263	0.58						AUC	264	0.58
	AUA	424	0.93						AUA	424	0.93
Met	AUG	381	1	381	0.0228843			Met	AUG	381	1	381	0.0228843
Val	GUU	376	1.56	965	0.0579614			Val	GUU	376	1.56	965	0.0579614
	GUC	99	0.41						GUC	99	0.41
	GUA	363	1.5						GUA	363	1.5
	GUG	127	0.53						GUG	127	0.53
Ser	UCU	316	1.61	1174	0.0705147			Ser	UCU	316	1.61	1174	0.0705147
	UCC	228	1.17						UCC	228	1.17
	UCA	198	1.01						UCA	198	1.01
	UCG	102	0.52						UCG	102	0.52
	AGU	243	1.24						AGU	243	1.24
	AGC	87	0.44						AGC	87	0.44
Pro	CCU	286	1.59	718	0.0431257			Pro	CCU	286	1.59	718	0.0431257
	CCC	165	0.92						CCC	165	0.92
	CCA	195	1.09						CCA	195	1.09
	CCG	72	0.4						CCG	72	0.4
Thr	ACU	373	1.68	886	0.0532164			Thr	ACU	373	1.68	886	0.0532164
	ACC	163	0.74						ACC	163	0.74
	ACA	252	1.14						ACA	252	1.14
	ACG	98	0.44						ACG	98	0.44
Ala	GCU	461	1.76	1045	0.0627665			Ala	GCU	461	1.76	1045	0.0627665
	GCC	155	0.59						GCC	155	0.59
	GCA	315	1.21						GCA	315	1.21
	GCG	114	0.44						GCG	114	0.44
Tyr	UAU	482	1.59	606	0.0363986			Tyr	UAU	482	1.59	606	0.0363986
	UAC	124	0.41						UAC	124	0.41
His	CAU	289	1.46	397	0.0238453			His	CAU	289	1.46	397	0.0238453
	CAC	108	0.54						CAC	108	0.54
Gln	CAA	459	1.58	580	0.0348369			Gln	CAA	460	1.59	580	0.0348369
	CAG	121	0.42						CAG	120	0.41
Asn	AAU	487	1.47	661	0.0397021			Asn	AAU	487	1.47	661	0.0397021
	AAC	174	0.53						AAC	174	0.53
Lys	AAA	617	1.5	823	0.0494324			Lys	AAA	616	1.5	822	0.0493723
	AAG	206	0.5						AAG	206	0.5
Asp	GAU	493	1.56	632	0.0379602			Asp	GAU	493	1.56	632	0.0379602
	GAC	139	0.44						GAC	139	0.44
Glu	GAA	665	1.49	892	0.0535768			Glu	GAA	664	1.49	892	0.0535768
	GAG	227	0.51						GAG	228	0.51
Cys	UGU	134	1.51	178	0.0106913			Cys	UGU	134	1.51	178	0.0106913
	UGC	44	0.49						UGC	44	0.49
Trp	UGG	308	1	308	0.0184996			Trp	UGG	308	1	308	0.0184996
Arg	CGU	232	1.4	991	0.0595231			Arg	CGU	232	1.4	992	0.0595832
	CGC	86	0.52						CGC	86	0.52
	CGA	214	1.3						CGA	214	1.29
	CGG	74	0.45						CGG	74	0.45
	AGA	292	1.77						AGA	293	1.77
	AGG	93	0.56						AGG	93	0.56
Gly	GGU	405	1.3	1247	0.0748994			Gly	GGU	405	1.3	1247	0.0748994
	GGC	127	0.41						GGC	127	0.41
	GGA	494	1.58						GGA	494	1.58
	GGG	221	0.71						GGG	221	0.71
TER	UAA	26	1.63	48	0.00288306			TER	UAA	26	1.63	48	0.00288306
	UAG	11	0.69						UAG	11	0.69
	UGA	11	0.69						UGA	11	0.69
Cleistogenes hancei		16649						Cleistogenes polyphylla		16649
amino acid	Codon	Count	RSCU	total number	Percentage			amino acid	Codon	Count	RSCU	total number	Percentage
Phe	UUU	623	1.32	942	0.05658			Phe	UUU	623	1.32	941	0.0565199
	UUC	319	0.68						UUC	318	0.68
Leu	UUA	614	2.04	1805	0.108415			Leu	UUA	612	2.03	1805	0.108415
	UUG	329	1.09						UUG	329	1.09
	CUU	393	1.31						CUU	393	1.31
	CUC	113	0.38						CUC	113	0.38
	CUA	252	0.84						CUA	254	0.84
	CUG	104	0.35						CUG	104	0.35
Ile	AUU	683	1.49	1371	0.0823473			Ile	AUU	684	1.5	1371	0.0823473
	AUC	264	0.58						AUC	263	0.58
	AUA	424	0.93						AUA	424	0.93
Met	AUG	381	1	381	0.0228843			Met	AUG	381	1	381	0.0228843
Val	GUU	376	1.56	965	0.0579614			Val	GUU	376	1.56	965	0.0579614
	GUC	99	0.41						GUC	99	0.41
	GUA	363	1.5						GUA	363	1.5
	GUG	127	0.53						GUG	127	0.53
Ser	UCU	316	1.61	1174	0.0705147			Ser	UCU	316	1.61	1174	0.0705147
	UCC	228	1.17						UCC	228	1.17
	UCA	198	1.01						UCA	198	1.01
	UCG	102	0.52						UCG	102	0.52
	AGU	243	1.24						AGU	243	1.24
	AGC	87	0.44						AGC	87	0.44
Pro	CCU	286	1.59	718	0.0431257			Pro	CCU	286	1.59	718	0.0431257
	CCC	165	0.92						CCC	165	0.92
	CCA	195	1.09						CCA	195	1.09
	CCG	72	0.4						CCG	72	0.4
Thr	ACU	373	1.68	886	0.0532164			Thr	ACU	373	1.68	886	0.0532164
	ACC	163	0.74						ACC	163	0.74
	ACA	252	1.14						ACA	252	1.14
	ACG	98	0.44						ACG	98	0.44
Ala	GCU	461	1.76	1045	0.0627665			Ala	GCU	461	1.76	1045	0.0627665
	GCC	155	0.59						GCC	155	0.59
	GCA	315	1.21						GCA	315	1.21
	GCG	114	0.44						GCG	114	0.44
Tyr	UAU	482	1.59	606	0.0363986			Tyr	UAU	482	1.59	606	0.0363986
	UAC	124	0.41						UAC	124	0.41
His	CAU	289	1.46	397	0.0238453			His	CAU	289	1.46	397	0.0238453
	CAC	108	0.54						CAC	108	0.54
Gln	CAA	460	1.59	580	0.0348369			Gln	CAA	460	1.59	580	0.0348369
	CAG	120	0.41						CAG	120	0.41
Asn	AAU	487	1.48	660	0.039642			Asn	AAU	487	1.47	661	0.0397021
	AAC	173	0.52						AAC	174	0.53
Lys	AAA	616	1.5	822	0.0493723			Lys	AAA	617	1.5	823	0.0494324
	AAG	206	0.5						AAG	206	0.5
Asp	GAU	493	1.56	632	0.0379602			Asp	GAU	493	1.56	632	0.0379602
	GAC	139	0.44						GAC	139	0.44
Glu	GAA	664	1.49	892	0.0535768			Glu	GAA	665	1.49	892	0.0535768
	GAG	228	0.51						GAG	227	0.51
Cys	UGU	134	1.51	178	0.0106913			Cys	UGU	134	1.51	178	0.0106913
	UGC	44	0.49						UGC	44	0.49
Trp	UGG	308	1	308	0.0184996			Trp	UGG	308	1	308	0.0184996
Arg	CGU	232	1.4	992	0.0595832			Arg	CGU	232	1.4	991	0.0595231
	CGC	85	0.51						CGC	86	0.52
	CGA	214	1.29						CGA	214	1.3
	CGG	75	0.45						CGG	74	0.45
	AGA	293	1.77						AGA	292	1.77
	AGG	93	0.56						AGG	93	0.56
Gly	GGU	405	1.3	1247	0.0748994			Gly	GGU	405	1.3	1247	0.0748994
	GGC	127	0.41						GGC	127	0.41
	GGA	494	1.58						GGA	494	1.58
	GGG	221	0.71						GGG	221	0.71
TER	UAA	26	1.63	48	0.00288306			TER	UAA	26	1.63	48	0.00288306
	UAG	11	0.69						UAG	11	0.69
	UGA	11	0.69						UGA	11	0.69
Cleistogenes songorica		16649						Cleistogenes squarrosa		16638
amino acid	Codon	Count	RSCU	total number	Percentage			amino acid	Codon	Count	RSCU	total number	Percentage
Phe	UUU	623	1.32	942	0.05658			Phe	UUU	620	1.32	940	0.0564972
	UUC	319	0.68						UUC	320	0.68
Leu	UUA	613	2.04	1804	0.108355			Leu	UUA	610	2.03	1806	0.108547
	UUG	329	1.09						UUG	332	1.1
	CUU	392	1.3						CUU	392	1.3
	CUC	113	0.38						CUC	114	0.38
	CUA	253	0.84						CUA	255	0.85
	CUG	104	0.35						CUG	103	0.34
Ile	AUU	683	1.5	1369	0.0822272			Ile	AUU	683	1.5	1369	0.0822815
	AUC	263	0.58						AUC	262	0.57
	AUA	423	0.93						AUA	424	0.93
Met	AUG	382	1	382	0.0229443			Met	AUG	382	1	382	0.0229595
Val	GUU	376	1.56	964	0.0579014			Val	GUU	377	1.57	962	0.0578194
	GUC	99	0.41						GUC	98	0.41
	GUA	363	1.51						GUA	360	1.5
	GUG	126	0.52						GUG	127	0.53
Ser	UCU	316	1.61	1174	0.0705147			Ser	UCU	317	1.62	1174	0.0705614
	UCC	228	1.17						UCC	228	1.17
	UCA	198	1.01						UCA	197	1.01
	UCG	102	0.52						UCG	102	0.52
	AGU	243	1.24						AGU	243	1.24
	AGC	87	0.44						AGC	87	0.44
Pro	CCU	287	1.6	719	0.0431858			Pro	CCU	286	1.59	719	0.0432143
	CCC	166	0.92						CCC	166	0.92
	CCA	193	1.07						CCA	194	1.08
	CCG	73	0.41						CCG	73	0.41
Thr	ACU	374	1.68	888	0.0533365			Thr	ACU	374	1.69	887	0.0533117
	ACC	163	0.73						ACC	165	0.74
	ACA	253	1.14						ACA	251	1.13
	ACG	98	0.44						ACG	97	0.44
Ala	GCU	460	1.76	1045	0.0627665			Ala	GCU	461	1.77	1044	0.0627479
	GCC	156	0.6						GCC	154	0.59
	GCA	316	1.21						GCA	314	1.2
	GCG	113	0.43						GCG	115	0.44
Tyr	UAU	482	1.59	606	0.0363986			Tyr	UAU	482	1.59	606	0.0364226
	UAC	124	0.41						UAC	124	0.41
His	CAU	288	1.45	397	0.0238453			His	CAU	289	1.46	397	0.023861
	CAC	109	0.55						CAC	108	0.54
Gln	CAA	460	1.59	580	0.0348369			Gln	CAA	460	1.59	580	0.03486
	CAG	120	0.41						CAG	120	0.41
Asn	AAU	487	1.48	659	0.039582			Asn	AAU	488	1.48	660	0.0396682
	AAC	172	0.52						AAC	172	0.52
Lys	AAA	616	1.5	822	0.0493723			Lys	AAA	616	1.5	820	0.0492848
	AAG	206	0.5						AAG	204	0.5
Asp	GAU	493	1.56	632	0.0379602			Asp	GAU	492	1.56	631	0.0379252
	GAC	139	0.44						GAC	139	0.44
Glu	GAA	664	1.49	892	0.0535768			Glu	GAA	662	1.49	890	0.053492
	GAG	228	0.51						GAG	228	0.51
Cys	UGU	134	1.51	178	0.0106913			Cys	UGU	134	1.51	178	0.0106984
	UGC	44	0.49						UGC	44	0.49
Trp	UGG	308	1	308	0.0184996			Trp	UGG	307	1	307	0.0184517
Arg	CGU	232	1.4	993	0.0596432			Arg	CGU	232	1.4	991	0.0595624
	CGC	87	0.53						CGC	87	0.53
	CGA	213	1.29						CGA	213	1.29
	CGG	74	0.45						CGG	74	0.45
	AGA	293	1.77						AGA	292	1.77
	AGG	94	0.57						AGG	93	0.56
Gly	GGU	404	1.3	1247	0.0748994			Gly	GGU	403	1.29	1247	0.0749489
	GGC	128	0.41						GGC	128	0.41
	GGA	493	1.58						GGA	495	1.59
	GGG	222	0.71						GGG	221	1
TER	UAA	26	1.63	48	0.00288306			TER	UAA	26	1.63	48	0.00288496
	UAG	11	0.69						UAG	11	0.69
	UGA	11	0.69						UGA	11	0.69
Orinus kokonorica		16637						Triodia basedowii		16648
amino acid	Codon	Count	RSCU	total number	Percentage			amino acid	Codon	Count	RSCU	total number	Percentage
Phe	UUU	623	1.33	934	0.0561399			Phe	UUU	623	1.33	940	0.0564632
	UUC	311	0.67						UUC	317	0.67
Leu	UUA	617	2.04	1815	0.109094			Leu	UUA	612	2.03	1810	0.108722
	UUG	334	1.1						UUG	333	1.1
	CUU	390	1.29						CUU	395	1.31
	CUC	114	0.38						CUC	113	0.37
	CUA	259	0.86						CUA	258	0.86
	CUG	101	0.33						CUG	99	0.33
Ile	AUU	690	1.51	1369	0.0822865			Ile	AUU	692	1.51	1372	0.0824123
	AUC	253	0.55						AUC	253	0.55
	AUA	426	0.93						AUA	427	0.93
Met	AUG	378	1	378	0.0227204			Met	AUG	381	1	381	0.0228856
Val	GUU	375	1.56	964	0.0579431			Val	GUU	373	1.55	960	0.0576646
	GUC	100	0.41						GUC	101	0.42
	GUA	360	1.49						GUA	359	1.5
	GUG	129	0.54						GUG	127	0.53
Ser	UCU	321	1.64	1176	0.0706858			Ser	UCU	320	1.63	1179	0.0708193
	UCC	228	1.16						UCC	229	1.17
	UCA	201	1.03						UCA	193	0.98
	UCG	96	0.49						UCG	105	0.53
	AGU	244	1.24						AGU	242	1.23
	AGC	86	0.44						AGC	90	0.46
Pro	CCU	288	1.61	715	0.0429765			Pro	CCU	290	1.61	719	0.0431884
	CCC	168	0.94						CCC	168	0.93
	CCA	185	1.03						CCA	189	1.05
	CCG	74	0.41						CCG	72	0.4
Thr	ACU	371	1.69	879	0.052834			Thr	ACU	370	1.68	879	0.0527991
	ACC	160	0.73						ACC	160	0.73
	ACA	253	1.15						ACA	252	1.15
	ACG	95	0.43						ACG	97	0.44
Ala	GCU	460	1.77	1041	0.0625714			Ala	GCU	463	1.77	1049	0.0630106
	GCC	151	0.58						GCC	158	0.6
	GCA	324	1.24						GCA	318	1.21
	GCG	106	0.41						GCG	110	0.42
Tyr	UAU	486	1.59	612	0.0367855			Tyr	UAU	486	1.59	611	0.0367011
	UAC	126	0.41						UAC	125	0.41
His	CAU	290	1.47	395	0.0237423			His	CAU	284	1.45	393	0.0236064
	CAC	105	0.53						CAC	109	0.55
Gln	CAA	458	1.58	579	0.0348019			Gln	CAA	454	1.57	578	0.0347189
	CAG	121	0.42						CAG	124	0.43
Asn	AAU	491	1.49	659	0.0396105			Asn	AAU	488	1.49	657	0.0394642
	AAC	168	0.51						AAC	169	0.51
Lys	AAA	622	1.51	824	0.0495282			Lys	AAA	614	1.49	825	0.0495555
	AAG	202	0.49						AAG	211	0.51
Asp	GAU	494	1.55	636	0.038228			Asp	GAU	492	1.54	638	0.0383229
	GAC	142	0.45						GAC	146	0.46
Glu	GAA	669	1.49	897	0.053916			Glu	GAA	669	1.5	894	0.0537001
	GAG	228	0.51						GAG	225	0.5
Cys	UGU	131	1.5	175	0.0105187			Cys	UGU	136	1.54	177	0.0106319
	UGC	44	0.5						UGC	41	0.46
Trp	UGG	304	1	304	0.0182725			Trp	UGG	304	1	304	0.0182605
Arg	CGU	236	1.43	990	0.0595059			Arg	CGU	234	1.42	938	0.0563431
	CGC	81	0.49						CGC	85	0.52
	CGA	214	1.3						CGA	213	1.29
	CGG	75	0.45						CGG	74	0.45
	AGA	292	1.77						AGA	242	1.23
	AGG	92	0.56						AGG	90	0.46
Gly	GGU	402	1.29	1247	0.0749534			Gly	GGU	400	1.29	1244	0.0747237
	GGC	127	0.41						GGC	129	0.41
	GGA	497	1.59						GGA	490	1.58
	GGG	221	0.71						GGG	225	0.72
TER	UAA	25	1.56	48	0.00288514			TER	UAA	26	1.63	48	0.00288323
	UAG	12	0.75						UAG	11	0.69
	UGA	11	0.69						UGA	11	0.69
Triodia chichesterensis		16650						Triodia concinna		16647
amino acid	Codon	Count	RSCU	total number	Percentage			amino acid	Codon	Count	RSCU	total number	Percentage
Phe	UUU	623	1.32	942	0.0565766			Phe	UUU	622	1.32	940	0.0564666
	UUC	319	0.68						UUC	318	0.68
Leu	UUA	612	2.03	1808	0.108589			Leu	UUA	610	2.02	1810	0.108728
	UUG	333	1.11						UUG	335	1.11
	CUU	394	1.31						CUU	395	1.31
	CUC	113	0.38						CUC	114	0.38
	CUA	258	0.86						CUA	258	0.86
	CUG	98	0.33						CUG	98	0.32
Ile	AUU	692	1.51	1373	0.0824625			Ile	AUU	687	1.5	1370	0.0822971
	AUC	254	0.55						AUC	256	0.56
	AUA	427	0.93						AUA	427	0.94
Met	AUG	381	1	381	0.0228829			Met	AUG	382	1	382	0.0229471
Val	GUU	373	1.55	960	0.0576577			Val	GUU	373	1.55	961	0.0577281
	GUC	101	0.42						GUC	101	0.42
	GUA	359	1.5						GUA	361	1.5
	GUG	127	0.53						GUG	126	0.52
Ser	UCU	320	1.63	1180	0.0708709			Ser	UCU	317	1.62	1175	0.0705833
	UCC	228	1.16						UCC	232	1.18
	UCA	194	0.99						UCA	194	0.99
	UCG	106	0.54						UCG	104	0.53
	AGU	241	1.23						AGU	238	1.22
	AGC	91	0.46						AGC	90	0.46
Pro	CCU	290	1.62	718	0.0431231			Pro	CCU	290	1.61	719	0.043191
	CCC	168	0.94						CCC	166	0.92
	CCA	188	1.05						CCA	190	1.06
	CCG	72	0.4						CCG	73	0.41
Thr	ACU	370	1.68	879	0.0527928			Thr	ACU	374	1.7	881	0.0529224
	ACC	160	0.73						ACC	159	0.72
	ACA	251	1.14						ACA	251	1.14
	ACG	98	0.45						ACG	97	0.44
Ala	GCU	463	1.77	1049	0.063003			Ala	GCU	464	1.77	1049	0.0630144
	GCC	158	0.6						GCC	157	0.6
	GCA	318	1.21						GCA	315	1.2
	GCG	110	0.42						GCG	113	0.43
Tyr	UAU	487	1.59	611	0.0366967			Tyr	UAU	487	1.6	610	0.0366432
	UAC	124	0.41						UAC	123	0.4
His	CAU	284	1.45	393	0.0236036			His	CAU	286	1.45	395	0.023728
	CAC	109	0.55						CAC	109	0.55
Gln	CAA	452	1.57	576	0.0345946			Gln	CAA	450	1.57	575	0.0345408
	CAG	124	0.43						CAG	125	0.43
Asn	AAU	488	1.48	659	0.0395796			Asn	AAU	489	1.48	662	0.0397669
	AAC	171	0.52						AAC	173	0.52
Lys	AAA	617	1.5	825	0.0495495			Lys	AAA	618	1.5	826	0.0496185
	AAG	208	0.5						AAG	208	0.5
Asp	GAU	492	1.54	638	0.0383183			Asp	GAU	492	1.54	637	0.0382652
	GAC	146	0.46						GAC	145	0.46
Glu	GAA	670	1.5	894	0.0536937			Glu	GAA	664	1.49	891	0.0535232
	GAG	224	0.5						GAG	227	0.51
Cys	UGU	136	1.54	177	0.0106306			Cys	UGU	135	1.53	177	0.0106325
	UGC	41	0.46						UGC	42	0.47
Trp	UGG	304	1	304	0.0182583			Trp	UGG	304	1	304	0.0182615
Arg	CGU	234	1.42	991	0.0595195			Arg	CGU	233	1.41	990	0.0594702
	CGC	85	0.51						CGC	86	0.52
	CGA	214	1.3						CGA	214	1.3
	CGG	74	0.45						CGG	75	0.45
	AGA	289	1.75						AGA	286	1.73
	AGG	95	0.58						AGG	96	0.58
Gly	GGU	400	1.29	1244	0.0747147			Gly	GGU	399	1.28	1245	0.0747883
	GGC	129	0.41						GGC	129	0.41
	GGA	491	1.58						GGA	491	1.58
	GGG	224	0.72						GGG	226	0.73
TER	UAA	26	1.63	48	0.00288288			TER	UAA	26	1.63	48	0.0028834
	UAG	11	0.69						UAG	11	0.69
	UGA	11	0.69						UGA	11	0.69
Triodia glabra		16648						Triodia lanigera		16650
amino acid	Codon	Count	RSCU	total number	Percentage			amino acid	Codon	Count	RSCU	total number	Percentage
Phe	UUU	624	1.33	941	0.0565233			Phe	UUU	624	1.32	942	0.0565766
	UUC	317	0.67						UUC	318	0.68
Leu	UUA	611	2.03	1807	0.108542			Leu	UUA	611	2.03	1807	0.108529
	UUG	333	1.11						UUG	333	1.11
	CUU	395	1.31						CUU	394	1.31
	CUC	113	0.38						CUC	113	0.38
	CUA	256	0.85						CUA	258	0.86
	CUG	99	0.33						CUG	98	0.33
Ile	AUU	692	1.51	1373	0.0824724			Ile	AUU	692	1.51	1373	0.0824625
	AUC	254	0.55						AUC	254	0.55
	AUA	427	0.93						AUA	427	1.93
Met	AUG	381	1	381	0.0228856			Met	AUG	381	1	381	0.0228829
Val	GUU	373	1.55	960	0.0576646			Val	GUU	373	1.55	960	0.0576577
	GUC	101	0.42						GUC	101	0.42
	GUA	359	1.5						GUA	359	1.5
	GUG	127	0.53						GUG	127	0.53
Ser	UCU	321	1.63	1180	0.0708794			Ser	UCU	320	1.63	1178	0.0707508
	UCC	230	1.17						UCC	227	1.16
	UCA	190	0.97						UCA	194	0.99
	UCG	107	0.54						UCG	105	0.53
	AGU	240	1.22						AGU	241	1.23
	AGC	92	0.47						AGC	91	0.46
Pro	CCU	290	1.61	719	0.0431884			Pro	CCU	291	1.62	719	0.0431832
	CCC	168	0.93						CCC	167	0.93
	CCA	189	1.05						CCA	189	1.05
	CCG	72	0.4						CCG	72	0.4
Thr	ACU	372	1.69	879	0.0527991			Thr	ACU	371	1.69	879	0.0527928
	ACC	158	0.72						ACC	159	0.72
	ACA	252	1.15						ACA	251	1.14
	ACG	97	0.44						ACG	98	0.45
Ala	GCU	464	1.77	1048	0.0629505			Ala	GCU	464	1.77	1050	0.0630631
	GCC	155	0.59						GCC	157	0.6
	GCA	318	1.21						GCA	319	1.22
	GCG	111	0.42						GCG	110	0.42
Tyr	UAU	486	1.59	612	0.0367612			Tyr	UAU	487	1.59	611	0.0366967
	UAC	126	0.41						UAC	124	0.41
His	CAU	284	1.45	392	0.0235464			His	CAU	284	1.45	393	0.0236036
	CAC	108	0.55						CAC	109	0.55
Gln	CAA	455	1.57	579	0.034779			Gln	CAA	456	1.58	579	0.0347748
	CAG	124	0.43						CAG	123	0.42
Asn	AAU	488	1.48	658	0.0395243			Asn	AAU	487	1.48	658	0.0395195
	AAC	170	0.52						AAC	171	0.52
Lys	AAA	613	1.49	823	0.0494354			Lys	AAA	617	1.5	825	0.0495495
	AAG	210	0.51						AAG	208	0.5
Asp	GAU	492	1.54	639	0.038383			Asp	GAU	492	1.54	638	0.0383183
	GAC	147	0.46						GAC	146	0.46
Glu	GAA	670	1.5	894	0.0537001			Glu	GAA	670	1.5	894	0.0536937
	GAG	224	0.5						GAG	224	0.5
Cys	UGU	137	1.54	178	0.010692			Cys	UGU	137	1.54	178	0.0106907
	UGC	41	0.46						UGC	41	0.46
Trp	UGG	304	1	304	0.0182605			Trp	UGG	304	1	304	0.0182583
Arg	CGU	234	1.42	989	0.0594065			Arg	CGU	234	1.42	989	0.0593994
	CGC	84	0.51						CGC	85	0.52
	CGA	213	1.29						CGA	213	1.29
	CGG	74	0.45						CGG	73	0.44
	AGA	290	1.76						AGA	289	1.75
	AGG	94	0.57						AGG	95	0.58
Gly	GGU	399	1.28	1244	0.0747237			Gly	GGU	400	1.29	1244	0.0747147
	GGC	129	0.41						GGC	129	0.41
	GGA	491	1.58						GGA	491	1.58
	GGG	225	0.72						GGG	224	0.72
TER	UAA	26	1.63	48	0.00288323			TER	UAA	26	1.63	48	0.00288288
	UAG	11	0.69						UAG	11	0.69
	UGA	11	0.69						UGA	11	0.69
Triodia longiceps		16650						Triodia mallota		16641
amino acid	Codon	Count	RSCU	total number	Percentage			amino acid	Codon	Count	RSCU	total number	Percentage
Phe	UUU	621	1.32	939	0.0563964			Phe	UUU	623	1.32	941	0.0565471
	UUC	318	0.68						UUC	318	0.68
Leu	UUA	614	2.03	1815	0.109009			Leu	UUA	610	2.03	1807	0.108587
	UUG	334	1.1						UUG	333	1.11
	CUU	395	1.31						CUU	395	1.31
	CUC	112	0.37						CUC	113	0.38
	CUA	260	0.86						CUA	257	0.85
	CUG	100	0.3						CUG	99	0.33
Ile	AUU	690	1.51	1373	0.0824625			Ile	AUU	693	1.51	1373	0.0825071
	AUC	254	0.55						AUC	252	0.55
	AUA	429	0.94						AUA	428	0.94
Met	AUG	382	1	382	0.0229429			Met	AUG	381	1	381	0.0228953
Val	GUU	372	1.55	958	0.0575375			Val	GUU	374	1.56	959	0.0576287
	GUC	101	0.42						GUC	100	0.42
	GUA	358	1.49						GUA	359	1.5
	GUG	127	0.53						GUG	126	0.53
Ser	UCU	316	1.61	1179	0.0708108			Ser	UCU	320	1.63	1179	0.0708491
	UCC	234	1.19						UCC	231	1.18
	UCA	194	0.99						UCA	192	0.98
	UCG	104	0.53						UCG	105	0.53
	AGU	239	1.22						AGU	241	1.23
	AGC	92	0.47						AGC	90	0.46
Pro	CCU	292	1.63	718	0.0431231			Pro	CCU	290	1.61	719	0.0432065
	CCC	168	0.94						CCC	168	0.93
	CCA	187	1.04						CCA	189	1.05
	CCG	71	0.4						CCG	72	0.4
Thr	ACU	371	1.69	880	0.0528529			Thr	ACU	370	1.69	878	0.0527613
	ACC	161	0.73						ACC	160	0.73
	ACA	250	1.14						ACA	251	1.14
	ACG	98	0.45						ACG	97	0.44
Ala	GCU	460	1.76	1047	0.0628829			Ala	GCU	462	1.77	1046	0.0628568
	GCC	159	0.61						GCC	157	0.6
	GCA	319	1.22						GCA	318	1.22
	GCG	109	0.42						GCG	109	0.42
Tyr	UAU	488	1.6	609	0.0365766			Tyr	UAU	487	1.59	612	0.0367766
	UAC	121	0.4						UAC	125	0.41
His	CAU	288	1.46	395	0.0237237			His	CAU	284	1.45	393	0.0236164
	CAC	107	0.54						CAC	109	0.55
Gln	CAA	457	1.58	579	0.0347748			Gln	CAA	454	1.57	578	0.0347335
	CAG	122	0.42						CAG	124	0.43
Asn	AAU	486	1.48	658	0.0395195			Asn	AAU	488	1.49	657	0.0394808
	AAC	172	0.52						AAC	169	0.51
Lys	AAA	616	1.5	822	0.0493694			Lys	AAA	616	1.49	825	0.0495763
	AAG	206	0.5						AAG	209	0.51
Asp	GAU	492	1.55	635	0.0381381			Asp	GAU	493	1.55	637	0.0382789
	GAC	143	0.45						GAC	144	0.45
Glu	GAA	672	1.5	897	0.0538739			Glu	GAA	669	1.5	894	0.0537227
	GAG	225	0.5						GAG	225	0.5
Cys	UGU	135	1.53	177	0.0106306			Cys	UGU	134	1.52	176	0.0105763
	UGC	42	0.47						UGC	42	0.48
Trp	UGG	304	1	304	0.0182583			Trp	UGG	304	1	304	0.0182681
Arg	CGU	236	1.43	989	0.0593994			Arg	CGU	235	1.42	990	0.0594916
	CGC	83	0.5						CGC	84	0.51
	CGA	213	1.29						CGA	213	1.29
	CGG	77	0.47						CGG	73	0.44
	AGA	285	1.73						AGA	290	1.76
	AGG	95	0.58						AGG	95	0.58
Gly	GGU	402	1.29	1246	0.0748348			Gly	GGU	400	1.29	1244	0.0747551
	GGC	127	0.41						GGC	129	0.41
	GGA	491	1.58						GGA	491	1.58
	GGG	226	0.73						GGG	224	0.72
TER	UAA	26	1.63	48	0.00288288			TER	UAA	26	1.63	48	0.00288444
	UAG	11	0.69						UAG	11	0.69
	UGA	11	0.69						UGA	11	0.69
Triodia plurinervata		16673						Triodia rigidissima		16648
amino acid	Codon	Count	RSCU	total number	Percentage			amino acid	Codon	Count	RSCU	total number	Percentage
Phe	UUU	622	1.32	940	0.0563786			Phe	UUU	625	1.33	940	0.0564632
	UUC	318	0.68						UUC	315	0.67
Leu	UUA	611	2.02	1815	0.108859			Leu	UUA	614	2.03	1813	0.108902
	UUG	336	1.11						UUG	335	1.11
	CUU	397	1.31						CUU	395	1.31
	CUC	113	0.37						CUC	115	0.38
	CUA	257	0.85						CUA	257	0.85
	CUG	101	0.33						CUG	97	0.32
Ile	AUU	688	1.5	1372	0.0822887			Ile	AUU	689	1.51	1371	0.0823522
	AUC	256	0.56						AUC	256	1.56
	AUA	428	0.94						AUA	426	0.93
Met	AUG	385	1	385	0.0230912			Met	AUG	382	1	382	0.0229457
Val	GUU	375	1.56	964	0.057818			Val	GUU	373	1.56	957	0.0574844
	GUC	100	0.41						GUC	99	0.41
	GUA	363	1.51						GUA	358	1.5
	GUG	126	0.52						GUG	127	0.53
Ser	UCU	320	1.63	1186	0.071133			Ser	UCU	316	1.61	1180	0.0708794
	UCC	232	1.18						UCC	235	1.19
	UCA	191	0.97						UCA	192	0.98
	UCG	106	0.54						UCG	105	0.53
	AGU	241	1.23						AGU	242	1.23
	AGC	96	0.58						AGC	90	0.46
Pro	CCU	290	1.62	716	0.0429437			Pro	CCU	291	1.62	719	0.0431884
	CCC	165	0.92						CCC	166	0.92
	CCA	191	1.07						CCA	190	1.06
	CCG	70	0.39						CCG	72	0.4
Thr	ACU	371	1.69	879	0.05272			Thr	ACU	371	1.69	879	0.0527991
	ACC	160	0.73						ACC	161	0.73
	ACA	249	1.13						ACA	250	1.14
	ACG	99	0.45						ACG	97	0.44
Ala	GCU	465	1.77	1049	0.0629161			Ala	GCU	463	1.77	1049	0.0630106
	GCC	159	0.61						GCC	159	0.61
	GCA	315	1.2						GCA	316	1.2
	GCG	110	0.42						GCG	111	0.42
Tyr	UAU	491	1.6	612	0.0367061			Tyr	UAU	487	1.6	608	0.0365209
	UAC	121	0.4						UAC	121	0.4
His	CAU	287	1.45	395	0.023691			His	CAU	286	1.45	394	0.0236665
	CAC	108	0.55						CAC	108	0.55
Gln	CAA	455	1.57	579	0.0347268			Gln	CAA	453	1.57	577	0.0346588
	CAG	124	0.43						CAG	124	0.43
Asn	AAU	486	1.48	658	0.039465			Asn	AAU	487	1.48	657	0.0394642
	AAC	172	0.52						AAC	170	0.52
Lys	AAA	617	1.5	825	0.0494812			Lys	AAA	617	1.5	824	0.0494954
	AAG	208	0.5						AAG	207	0.5
Asp	GAU	494	1.55	637	0.0382055			Asp	GAU	493	1.55	638	0.0383229
	GAC	143	0.45						GAC	145	0.45
Glu	GAA	676	1.5	901	0.0540395			Glu	GAA	669	1.5	894	0.0537001
	GAG	225	0.5						GAG	225	0.5
Cys	UGU	134	1.51	177	0.010616			Cys	UGU	135	1.53	177	0.0106319
	UGC	43	0.49						UGC	42	0.47
Trp	UGG	304	1	304	0.0182331			Trp	UGG	304	1	304	0.0182605
Arg	CGU	236	1.43	990	0.0593774			Arg	CGU	235	1.42	991	0.0595267
	CGC	85	0.52						CGC	84	0.51
	CGA	214	1.3						CGA	215	1.3
	CGG	74	0.45						CGG	75	0.45
	AGA	285	1.73						AGA	284	1.72
	AGG	96	0.58						AGG	98	0.59
Gly	GGU	401	1.29	1247	0.0747916			Gly	GGU	401	1.29	1246	0.0748438
	GGC	126	0.4						GGC	128	0.41
	GGA	493	1.58						GGA	496	1.59
	GGG	227	0.73						GGG	221	0.71
TER	UAA	26	1.63	48	0.00287891			TER	UAA	26	1.63	48	0.00288323
	UAG	11	0.69						UAG	11	0.69
	UGA	11	0.69						UGA	11	0.69
Triodia schinzii		16650						Triodia scintillans		16648
amino acid	Codon	Count	RSCU	total number	Percentage			amino acid	Codon	Count	RSCU	total number	Percentage
Phe	UUU	622	1.32	940	0.0564565			Phe	UUU	623	1.33	940	0.0564632
	UUC	318	0.68						UUC	317	0.67
Leu	UUA	613	2.03	1814	0.108949			Leu	UUA	612	2.03	1810	0.108722
	UUG	335	1.11						UUG	333	1.1
	CUU	395	1.31						CUU	395	1.31
	CUC	113	0.37						CUC	113	0.37
	CUA	258	0.85						CUA	258	0.86
	CUG	100	0.33						CUG	99	0.33
Ile	AUU	691	1.51	1372	0.0824024			Ile	AUU	692	1.51	1372	0.0824123
	AUC	254	0.56						AUC	253	0.55
	AUA	427	0.93						AUA	427	0.93
Met	AUG	382	1	382	0.0229429			Met	AUG	381	1	381	0.0228856
Val	GUU	371	1.55	958	0.0575375			Val	GUU	373	1.55	960	0.0576646
	GUC	101	0.42						GUC	101	0.42
	GUA	359	1.5						GUA	359	1.5
	GUG	127	0.53						GUG	127	0.53
Ser	UCU	320	1.64	1174	0.0705105			Ser	UCU	319	1.62	1179	0.0708193
	UCC	229	1.17						UCC	230	1.17
	UCA	190	0.97						UCA	193	0.98
	UCG	105	0.54						UCG	105	0.53
	AGU	239	1.22						AGU	242	1.23
	AGC	91	0.47						AGC	90	0.46
Pro	CCU	293	1.63	721	0.0433033			Pro	CCU	290	1.61	719	0.0431884
	CCC	166	0.92						CCC	168	0.93
	CCA	190	1.05						CCA	189	1.05
	CCG	72	0.4						CCG	72	0.4
Thr	ACU	372	1.69	880	0.0528529			Thr	ACU	370	1.68	879	0.0527991
	ACC	160	0.73						ACC	160	0.73
	ACA	250	1.14						ACA	252	1.15
	ACG	98	0.45						ACG	97	0.44
Ala	GCU	459	1.75	1048	0.0629429			Ala	GCU	463	1.77	1048	0.0629505
	GCC	159	0.61						GCC	158	0.6
	GCA	317	1.21						GCA	317	1.21
	GCG	113	0.43						GCG	110	0.42
Tyr	UAU	490	1.6	611	0.0366967			Tyr	UAU	487	1.59	611	0.0367011
	UAC	121	0.4						UAC	124	0.41
His	CAU	285	1.45	393	0.0236036			His	CAU	284	1.45	393	0.0236064
	CAC	108	0.55						CAC	109	0.55
Gln	CAA	454	1.57	577	0.0346547			Gln	CAA	454	1.57	578	0.0347189
	CAG	123	0.43						CAG	124	0.43
Asn	AAU	488	1.48	659	0.0395796			Asn	AAU	489	1.49	658	0.0395243
	AAC	171	0.52						AAC	169	0.51
Lys	AAA	618	1.5	822	0.0493694			Lys	AAA	613	1.49	824	0.0494954
	AAG	204	0.5						AAG	211	0.51
Asp	GAU	494	1.55	638	0.0383183			Asp	GAU	492	1.54	638	0.0383229
	GAC	144	0.45						GAC	146	0.46
Glu	GAA	670	1.5	896	0.0538138			Glu	GAA	670	1.5	895	0.0537602
	GAG	226	0.5						GAG	225	0.5
Cys	UGU	135	1.53	177	0.0106306			Cys	UGU	136	1.54	177	0.0106319
	UGC	42	0.47						UGC	41	0.46
Trp	UGG	304	1	304	0.0182583			Trp	UGG	304	1	304	0.0182605
Arg	CGU	235	1.42	991	0.0595195			Arg	CGU	234	1.42	990	0.0594666
	CGC	85	0.51						CGC	85	0.52
	CGA	215	1.3						CGA	213	1.29
	CGG	73	0.44						CGG	74	0.45
	AGA	286	1.73						AGA	290	1.76
	AGG	97	0.59						AGG	94	0.57
Gly	GGU	402	1.29	1245	0.0747748			Gly	GGU	401	1.29	1244	0.0747237
	GGC	126	0.4						GGC	128	0.41
	GGA	493	1.58						GGA	490	1.58
	GGG	224	0.72						GGG	225	0.72
TER	UAA	26	1.63	48	0.00288288			TER	UAA	26	1.63	48	0.00288323
	UAG	11	0.69						UAG	11	0.69
	UGA	11	0.69						UGA	11	0.69
Triodia stipoides		16633						Triodia tomentosa		16678
amino acid	Codon	Count	RSCU	total number	Percentage			amino acid	Codon	Count	RSCU	total number	Percentage
Phe	UUU	623	1.33	940	0.0565142			Phe	UUU	624	1.33	941	0.0564216
	UUC	317	0.67						UUC	317	0.67
Leu	UUA	612	2.04	1804	0.108459			Leu	UUA	610	2.02	1812	0.108646
	UUG	335	1.11						UUG	336	1.11
	CUU	395	1.31						CUU	397	1.31
	CUC	112	0.37						CUC	111	0.37
	CUA	255	0.85						CUA	257	0.85
	CUG	95	0.32						CUG	101	0.33
Ile	AUU	689	1.51	1370	0.0823664			Ile	AUU	689	1.51	1370	0.0821441
	AUC	254	0.56						AUC	254	0.56
	AUA	427	0.94						AUA	427	0.94
Met	AUG	382	1	382	0.0229664			Met	AUG	382	1	382	0.0229044
Val	GUU	375	1.56	962	0.0578368			Val	GUU	373	1.55	961	0.0576208
	GUC	99	0.41						GUC	103	0.43
	GUA	361	1.5						GUA	358	1.49
	GUG	127	0.53						GUG	127	0.53
Ser	UCU	318	1.62	1179	0.0708832			Ser	UCU	314	1.6	1178	0.070632
	UCC	230	1.17						UCC	233	1.19
	UCA	196	1						UCA	199	1.01
	UCG	102	0.52						UCG	102	0.52
	AGU	241	1.23						AGU	240	1.22
	AGC	92	0.47						AGC	90	0.46
Pro	CCU	286	1.59	718	0.0431672			Pro	CCU	293	1.63	719	0.0431107
	CCC	170	0.95						CCC	163	0.91
	CCA	189	1.05						CCA	189	1.05
	CCG	73	0.41						CCG	74	0.41
Thr	ACU	370	1.69	877	0.0527265			Thr	ACU	377	1.71	884	0.053004
	ACC	159	0.73						ACC	163	0.74
	ACA	251	1.14						ACA	250	1.13
	ACG	97	0.44						ACG	94	0.43
Ala	GCU	463	1.76	1051	0.0631876			Ala	GCU	464	1.77	1048	0.0628373
	GCC	159	0.61						GCC	156	0.6
	GCA	317	1.21						GCA	316	1.21
	GCG	112	0.43						GCG	112	0.43
Tyr	UAU	485	1.6	608	0.0365538			Tyr	UAU	489	1.59	614	0.036815
	UAC	123	0.4						UAC	125	0.41
His	CAU	283	1.45	391	0.0235075			His	CAU	286	1.46	393	0.023564
	CAC	108	0.55						CAC	107	0.54
Gln	CAA	455	1.58	577	0.0346901			Gln	CAA	454	1.57	578	0.0346564
	CAG	122	0.42						CAG	124	0.43
Asn	AAU	487	1.48	659	0.03962			Asn	AAU	488	1.48	658	0.0394532
	AAC	172	0.52						AAC	170	0.52
Lys	AAA	616	1.49	826	0.0496603			Lys	AAA	616	1.49	825	0.0494664
	AAG	210	0.51						AAG	209	0.51
Asp	GAU	494	1.55	636	0.0382372			Asp	GAU	494	1.54	642	0.0384938
	GAC	142	0.45						GAC	148	0.46
Glu	GAA	666	1.5	888	0.0533878			Glu	GAA	677	1.5	902	0.0540832
	GAG	222	0.5						GAG	225	0.5
Cys	UGU	135	1.52	178	0.0107016			Cys	UGU	135	1.53	177	0.0106128
	UGC	43	0.48						UGC	42	0.47
Trp	UGG	304	1	304	0.0182769			Trp	UGG	301	1	301	0.0180477
Arg	CGU	237	1.43	991	0.0595804			Arg	CGU	234	1.41	994	0.0595995
	CGC	84	0.51						CGC	86	0.52
	CGA	214	1.3						CGA	215	1.3
	CGG	78	0.47						CGG	75	0.45
	AGA	283	1.71						AGA	285	1.72
	AGG	95	0.58						AGG	99	0.6
Gly	GGU	401	1.29	1244	0.0747911			Gly	GGU	406	1.3	1248	0.0748291
	GGC	126	0.41						GGC	125	0.4
	GGA	493	1.59						GGA	492	1.58
	GGG	224	0.72						GGG	225	0.72
TER	UAA	26	1.63	48	0.00288583			TER	UAA	26	1.63	48	0.00287804
	UAG	11	0.69						UAG	11	0.69
	UGA	11	0.69						UGA	11	0.69
Triodia vanleeuwenii		16648						Triodia wiseana		16639
amino acid	Codon	Count	RSCU	total number	Percentage			amino acid	Codon	Count	RSCU	total number	Percentage
Phe	UUU	624	1.32	942	0.0565834			Phe	UUU	621	1.32	939	0.0564337
	UUC	318	0.68						UUC	318	0.68
Leu	UUA	611	2.03	1807	0.108542			Leu	UUA	617	2.04	1813	0.108961
	UUG	333	1.11						UUG	332	1.1
	CUU	394	1.31						CUU	395	1.31
	CUC	113	0.38						CUC	113	0.37
	CUA	257	0.85						CUA	256	0.85
	CUG	99	0.33						CUG	100	0.33
Ile	AUU	693	1.51	1374	0.0825324			Ile	AUU	692	1.51	1373	0.082517
	AUC	254	0.55						AUC	253	0.55
	AUA	427	0.93						AUA	428	0.94
Met	AUG	381	1	381	0.0228856			Met	AUG	381	1	381	0.022898
Val	GUU	373	1.55	960	0.0576646			Val	GUU	374	1.56	960	0.0576958
	GUC	100	0.42						GUC	101	0.42
	GUA	360	1.5						GUA	358	1.49
	GUG	127	0.53						GUG	127	0.53
Ser	UCU	320	1.63	1179	0.0708193			Ser	UCU	314	1.6	1177	0.0707374
	UCC	229	1.17						UCC	234	1.19
	UCA	194	0.99						UCA	189	0.96
	UCG	104	0.53						UCG	109	0.56
	AGU	241	1.23						AGU	241	1.23
	AGC	91	0.46						AGC	90	0.46
Pro	CCU	290	1.61	719	0.0431884			Pro	CCU	290	1.61	719	0.0432117
	CCC	168	0.93						CCC	169	0.94
	CCA	189	1.05						CCA	189	1.05
	CCG	72	0.4						CCG	71	0.39
Thr	ACU	371	1.69	879	0.0527991			Thr	ACU	372	1.69	880	0.0528878
	ACC	159	0.72						ACC	159	0.72
	ACA	251	1.14						ACA	251	1.14
	ACG	98	0.45						ACG	98	0.45
Ala	GCU	462	1.76	1048	0.0629505			Ala	GCU	461	1.76	2480	0.149047
	GCC	157	0.6						GCC	1589	0.61
	GCA	319	1.22						GCA	319	1.22
	GCG	110	0.42						GCG	111	0.42
Tyr	UAU	486	1.59	611	0.0367011			Tyr	UAU	488	1.6	609	0.0366008
	UAC	125	0.41						UAC	121	0.4
His	CAU	26	1.63	37	0.00222249			His	CAU	285	1.45	393	0.0236192
	CAC	11	0.69						CAC	108	0.55
Gln	CAA	454	1.57	578	0.0347189			Gln	CAA	454	4.57	577	0.0346776
	CAG	124	0.43						CAG	123	0.43
Asn	AAU	488	1.48	659	0.0395843			Asn	AAU	488	1.48	659	0.0396057
	AAC	171	0.52						AAC	171	0.52
Lys	AAA	615	1.49	824	0.0494954			Lys	AAA	614	1.49	822	0.049402
	AAG	209	0.51						AAG	208	0.51
Asp	GAU	491	1.54	637	0.0382629			Asp	GAU	493	1.55	636	0.0382235
	GAC	146	0.46						GAC	143	0.45
Glu	GAA	670	1.5	894	0.0537001			Glu	GAA	668	1.5	893	0.0536691
	GAG	224	0.5						GAG	225	0.5
Cys	UGU	136	1.54	177	0.0106319			Cys	UGU	134	1.51	177	0.0106377
	UGC	41	0.46						UGC	43	0.49
Trp	UGG	304	1	304	0.0182605			Trp	UGG	305	1	305	0.0183304
Arg	CGU	234	1.42	990	0.0594666			Arg	CGU	233	1.42	987	0.0593185
	CGC	85	0.52						CGC	85	0.52
	CGA	214	1.3						CGA	217	1.32
	CGG	73	0.44						CGG	72	0.44
	AGA	289	1.75						AGA	286	1.74
	AGG	95	0.58						AGG	94	0.57
Gly	GGU	400	1.29	1244	0.0747237			Gly	GGU	398	1.28	1241	0.0745838
	GGC	130	0.42						GGC	127	0.41
	GGA	491	1.58						GGA	495	1.6
	GGG	223	0.72						GGG	221	0.71
TER	UAA	26	1.63	48	0.00288323			TER	UAA	26	1.63	48	0.00288479
	UAG	11	0.69						UAG	11	0.69
	UGA	11	0.69						UGA	11	0.69
Tripogon bromoides		16698						Tripogon chinensis		16698
amino acid	Codon	Count	RSCU	total number	Percentage			amino acid	Codon	Count	RSCU	total number	Percentage
Phe	UUU	630	1.34	941	0.0563541			Phe	UUU	630	1.34	941	0.0563541
	UUC	311	0.66						UUC	311	0.66
Leu	UUA	617	2.04	1815	0.108696			Leu	UUA	617	2.04	1815	0.108696
	UUG	334	1.1						UUG	334	1.1
	CUU	386	1.28						CUU	386	1.28
	CUC	116	0.38						CUC	116	0.38
	CUA	258	0.85						CUA	258	0.85
	CUG	104	0.34						CUG	104	0.34
Ile	AUU	692	1.51	1379	0.0825847			Ile	AUU	692	1.51	1379	0.0825847
	AUC	260	0.57						AUC	260	0.57
	AUA	427	0.93						AUA	427	0.93
Met	AUG	381	1	381	0.0228171			Met	AUG	381	1	381	0.0228171
Val	GUU	377	1.55	972	0.0582106			Val	GUU	377	1.55	972	0.0582106
	GUC	97	0.4						GUC	97	0.4
	GUA	374	1.54						GUA	374	1.54
	GUG	124	0.51						GUG	124	0.51
Ser	UCU	307	1.55	1188	0.0711462			Ser	UCU	307	1.55	1188	0.0711462
	UCC	243	1.23						UCC	243	1.23
	UCA	203	1.03						UCA	203	1.03
	UCG	102	0.52						UCG	102	0.52
	AGU	245	1.24						AGU	245	1.24
	AGC	88	0.44						AGC	88	0.44
Pro	CCU	288	1.58	727	0.0435381			Pro	CCU	288	1.58	727	0.0435381
	CCC	175	0.96						CCC	175	0.96
	CCA	185	1.02						CCA	185	1.02
	CCG	79	0.43						CCG	79	0.43
Thr	ACU	369	1.68	876	0.0524614			Thr	ACU	370	1.69	876	0.0524614
	ACC	160	0.73						ACC	160	0.73
	ACA	246	1.12						ACA	245	1.12
	ACG	101	0.46						ACG	101	0.46
Ala	GCU	468	1.78	1052	0.0630016			Ala	GCU	468	1.78	1052	0.0630016
	GCC	155	0.59						GCC	155	0.59
	GCA	318	1.21						GCA	318	1.21
	GCG	111	0.42						GCG	111	0.42
Tyr	UAU	489	1.6	612	0.0366511			Tyr	UAU	489	1.6	612	0.0366511
	UAC	123	0.4						UAC	123	0.4
His	CAU	289	1.46	396	0.0237154			His	CAU	289	1.46	396	0.0237154
	CAC	107	0.54						CAC	107	0.54
Gln	CAA	453	1.55	583	0.0349144			Gln	CAA	453	1.55	583	0.0349144
	CAG	130	0.45						CAG	130	0.45
Asn	AAU	493	1.5	658	0.0394059			Asn	AAU	494	1.5	659	0.0394658
	AAC	165	0.5						AAC	165	0.5
Lys	AAA	614	1.49	822	0.0492275			Lys	AAA	614	1.49	822	0.0492275
	AAG	208	0.51						AAG	208	0.51
Asp	GAU	482	1.52	635	0.0380285			Asp	GAU	482	1.52	635	0.0380285
	GAC	153	0.48						GAC	153	0.48
Glu	GAA	667	1.51	883	0.0528806			Glu	GAA	667	1.51	883	0.0528806
	GAG	216	0.49						GAG	216	0.49
Cys	UGU	133	1.49	178	0.01066			Cys	UGU	133	1.49	178	0.01066
	UGC	45	0.51						UGC	45	0.51
Trp	UGG	306	1	306	0.0183255			Trp	UGG	306	1	306	0.0183255
Arg	CGU	227	1.38	989	0.0592287			Arg	CGU	227	1.38	989	0.0592287
	CGC	80	0.49						CGC	80	0.49
	CGA	223	1.35						CGA	223	1.35
	CGG	80	0.49						CGG	80	0.49
	AGA	287	1.74						AGA	287	1.74
	AGG	92	0.56						AGG	92	0.56
Gly	GGU	400	1.27	1256	0.0752186			Gly	GGU	400	1.27	1256	0.0752186
	GGC	128	0.41						GGC	128	0.41
	GGA	483	1.54						GGA	483	1.54
	GGG	245	0.78						GGG	245	0.78
TER	UAA	28	1.75	48	0.0028746			TER	UAA	28	1.75	48	0.0028746
	UAG	10	0.63						UAG	10	0.63
	UGA	10	0.63						UGA	10	0.63
