# Supplementary material for: Comparative Plastomes and Phylogenetic Analysis of Cleistogenes and Closely Related Genera (Poaceae)
Source: Front Plant Sci. 2021 Mar 25;12:638597. doi: 10.3389/fpls.2021.638597 (PMC8030268; doi:10.3389/fpls.2021.638597)
Supplement: Supplementary Table 5 — Estimated divergence time for the Ael-Cle-Ori-Tri clade. [file Table_3.XLSX]

## Sheet: Sheet1
Table S5. Estimated divergence time for the Ael-Cle-Ori-Trio clade
	PL point (Ma)	PL min (Ma)	PL max (Ma)
MRCA of Triodia and Orinus	12.54	11.86	14.6
MRCA of Triodia, Orinus and Cleistogenes	14.01	13.07	16.04
MRCA of Triodia, Orinus, Cleistogenes and Aeluropus	14.39	13.38	16.33
crown of Cleistogenes	1.95	1.34	5.2
crown of Aeluropus	4.16	3.52	6.09
